# Supplementary material for: Novel Variant in CEP250 Causes Protein Mislocalization and Leads to Nonsyndromic Autosomal Recessive Type of Progressive Hearing Loss
Source: Cells. 2023 Sep 21;12(18):2328. doi: 10.3390/cells12182328 (PMC10528078; doi:10.3390/cells12182328)
Supplement: Supplementary file 1 [file cells-12-02328-s001.zip]

Archive with 1 entries (1 files):
- cells-2551147-supplementary.pdf
